# Supplementary material for: Transcriptional changes detected in fecal RNA from neonatal dairy calves of different breeds following gastrointestinal disease of varying severity
Source: PLoS One. 2022 Dec 1;17(12):e0278664. doi: 10.1371/journal.pone.0278664 (PMC9714867; doi:10.1371/journal.pone.0278664)
Supplement: S1 Table — (XLSX) [file pone.0278664.s001.xlsx]

## Sheet: S1 Table
Gene	Accession	NSID	Position	Species	Target Sequence	ProbeA Sequence	ProbeB Sequence
FABP2	NM_001025332.1	NM_001025332.1:333	334-433	Bos taurus	AATGGAAATGCACTAAATACTGTCCGAGAAATTATAGGTGGCGAGATGGTCCAGACTTACACTTATGAAGGTGTGGAAGCCAAGAGGATTTTCAAAAAGG	ACCATCTCGCCACCTATAATTTCTCGGACAGTATTTAGTGCATTTCCATTCCTCAAGACCTAAGCGACAGCGTGACCTTGTTTCA	CGAAAGCCATGACCTCCGATCACTCCCTTTTTGAAAATCCTCTTGGCTTCCACACCTTCATAAGTGTAAGTCTGG
AQP3	NM_001079794.1	NM_001079794.1:931	932-1031	Bos taurus	CCCCACGCCCTCCCATGAGCGTCCATTGACTGTGCAGGGGCTGCTCCCCAGAAGCCCTCTTCATGACTCCCCTCCTGGACTAGGAAGCTTCTTGTCCACC	TGGGGAGCAGCCCCTGCACAGTCAATGGACGCTCATGGGAGCATCCTCTTCTTTTCTTGGTGTTGAGAAGATGCTC	CGAAAGCCATGACCTCCGATCACTCGGTGGACAAGAAGCTTCCTAGTCCAGGAGGGGAGTCATGAAGAGGGCTTC
SLC5A1	NM_174606.2	NM_174606.2:680	681-780	Bos taurus	TTGCTTTCCACGAAGTGGGAGGGTATGGTGCCTTCGTGACAAAATACATGAATGCCATTCCAACTGTGACCTCTTATGGAAACACCACCATCAAGGCAGA	CATGTATTTTGTCACGAAGGCACCATACCCTCCCACTTCGTGGAAAGCAACACAATTCTGCGGGTTAGCAGGAAGGTTAGGGAAC	CGAAAGCCATGACCTCCGATCACTCTCTGCCTTGATGGTGGTGTTTCCATAAGAGGTCACAGTTGGAATGGCATT
TLR2	NM_174197.2	NM_174197.2:1497	1498-1597	Bos taurus	GCCAGGAAAAATGAAACAGCTGAACTTATCCAGCACAAGGATACACAGTTTAACCCAGTGCCTTCCCCAGACCCTGGAAATTTTAGATGTTAGCAATAAC	AACTGTGTATCCTTGTGCTGGATAAGTTCAGCTGTTTCATTTTTCCTGGCCTGTTGAGATTATTGAGCTTCATCATGACCAGAAG	CGAAAGCCATGACCTCCGATCACTCGTTATTGCTAACATCTAAAATTTCCAGGGTCTGGGGAAGGCACTGGGTTA
NFKB1	NM_001076409.1	NM_001076409.1:1303	1304-1403	Bos taurus	CCACTATGGATTCCCCACGTATGGCGGAATTACCTTCCATACTGGAACCACTAAATCTAATGCTGGGATGAAGCATGGAACCATAGACACCCCATCTAAA	TGGTTCCAGTATGGAAGGTAATTCCGCCATACGTGGGGAATCCATAGTGGCAAAGACGCCTATCTTCCAGTTTGATCGGGAAACT	CGAAAGCCATGACCTCCGATCACTCTTTAGATGGGGTGTCTATGGTTCCATGCTTCATCCCAGCATTAGATTTAG
KRT8	NM_001033610.1	NM_001033610.1:1426	1427-1526	Bos taurus	AGCCGCACCAGTTCCAAGCCTGTGGTTGTGAAGAAGATTGAGACCCGCGATGGGAAGCTGGTGTCCGAGTCCTCTGATGTCCTGTCCAAGTGAAAGGCTC	TCGCGGGTCTCAATCTTCTTCACAACCACAGGCTTGGAACTGGTGCGCGAACCTAACTCCTCGCTACATTCCTATTGTTTTC	CGAAAGCCATGACCTCCGATCACTCCACTTGGACAGGACATCAGAGGACTCGGACACCAGCTTCCCA
IFNG	NM_174086.1	NM_174086.1:502	503-602	Bos taurus	TCAAAGTGATGAATGACCTGTCACCAAAATCTAACCTCAGAAAGCGGAAGAGAAGTCAGAATCTCTTTCGAGGCCGGAGAGCATCAACGTAATGGTCCTC	CTTCCGCTTTCTGAGGTTAGATTTTGGTGACAGGTCATTCATCACTTTGACCAATTTGGTTTTACTCCCCTCGATTATGCGGAGT	CGAAAGCCATGACCTCCGATCACTCGAGGACCATTACGTTGATGCTCTCCGGCCTCGAAAGAGATTCTGACTTCT
NOD2	NM_001002889.1	NM_001002889.1:2494	2495-2594	Bos taurus	CTGCTGCCTTGCCTGGGCGTCTGCAAAGCTCTTTACTTGCGAGATAACAACATCTCAGACCGAGGCATCTGCAAGTTGGTTGAACATGCTCTTCGCTGTG	TTGTTATCTCGCAAGTAAAGAGCTTTGCAGACGCCCAGGCAAGGCAGCAGCTTTCGGGTTATATCTATCATTTACTTGACACCCT	CGAAAGCCATGACCTCCGATCACTCCACAGCGAAGAGCATGTTCAACCAACTTGCAGATGCCTCGGTCTGAGATG
TLR4	NM_174198.6	NM_174198.6:2576	2577-2676	Bos taurus	CCCTTTCAGCTCTGCCTTCACTACAGGGACTTTATTCCTGGGGTGGCCATCGCCGCCAATATCATCCAGGAGGGTTTCCACAAAAGCCGTAAGGTTATTG	ATGGCCACCCCAGGAATAAAGTCCCTGTAGTGAAGGCAGAGCTGAAAGGGCAACAGCCACTTTTTTTCCAAATTTTGCAAGAGCC	CGAAAGCCATGACCTCCGATCACTCCAATAACCTTACGGCTTTTGTGGAAACCCTCCTGGATGATATTGGCGGCG
RPS9	NM_001101152.2	NM_001101152.2:184	185-284	Bos taurus	CTGGAGGGTCAAATTCACCCTGGCCAAGATCCGAAAGGCTGCCCGGGAGCTGCTGACGCTGGATGAGAAAGACCCGCGGCGTCTGTTCGAAGGTAATGCC	GCTCCCGGGCAGCCTTTCGGATCTTGGCCAGGGTGAATTTGACCCCACCGTGTGGACGGCAACTCAGAGATAACGCATAT	CGAAAGCCATGACCTCCGATCACTCGGCATTACCTTCGAACAGACGCCGCGGGTCTTTCTCATCCAGCGTCAGCA
GAPDH	NM_001034034.1	NM_001034034.1:212	213-312	Bos taurus	TGATTCCACCCACGGCAAGTTCAACGGCACAGTCAAGGCAGAGAACGGGAAGCTCGTCATCAATGGAAAGGCCATCACCATCTTCCAGGAGCGAGATCCT	TCCCGTTCTCTGCCTTGACTGTGCCGTTGAACTTGCCTGGAGTTTATGTATTGCCAACGAGTTTGTCTTT	CGAAAGCCATGACCTCCGATCACTCATCTCGCTCCTGGAAGATGGTGATGGCCTTTCCATTGATGACGAGCT
RPS15A	NM_001037443.1	NM_001037443.1:371	372-471	Bos taurus	GAAGAAGCAAGACGAAAACATACAGGAGGGAAAATCCTTGGATTCTTTTTCTAGGGATGTAATACATACAAATAAAATGCCTCAGAGGAAAAAAAAAAAA	AAAAAGAATCCAAGGATTTTCCCTCCTGTATGTTTTCGTCTTGCTTCTTCCAGATAAGGTTGTTATTGTGGAGGATGTTACTACA	CGAAAGCCATGACCTCCGATCACTCTTTTTTTTTTTTCCTCTGAGGCATTTTATTTGTATGTATTACATCCCTAG
