# Supplementary material for: Transcriptional changes detected in fecal RNA from neonatal dairy calves of different breeds following gastrointestinal disease of varying severity
Source: PLoS One. 2022 Dec 1;17(12):e0278664. doi: 10.1371/journal.pone.0278664 (PMC9714867; doi:10.1371/journal.pone.0278664)
Supplement: S2 Table — (XLSX) [file pone.0278664.s002.xlsx]

## Sheet: S2 Table
				Endogenous Probes									Housekeeping Probes			Negative Probes						Positive Probes
Normalized Data Name	Final DGE Analysis (Y/N)	Breed	Disease Progression	AQP3	FABP2	IFNG	KRT8	NFKB1	NOD2	SLC5A1	TLR2	TLR4	GAPDH	RPS15A	RPS9	NEG_A	NEG_B	NEG_C	NEG_D	NEG_E	NEG_F	POS_A	POS_B	POS_C	POS_D	POS_E	POS_F
20200429_WSU-6_49_03_fix.RCC	N	Jersey	Systemic to Healthy	7.26	14.52	14.52	123.46	29.05	7.26	21.79	203.35	29.05	58.1	145.25	152.51	1	4	3	1	1	2	48370	4939	2967	318	114	58
20200429_WSU-6_51_10_fix.RCC	Y	Jersey	Systemic to Healthy	7.88	9.85	27.58	319.13	15.76	1.97	39.4	90.62	39.4	120.17	118.2	90.62	1	1	6	3	1	1	32150	3500	2042	215	74	43
20200429_WSU-6_78_01_fix.RCC	N	Jersey	Healthy to Systemic	2.46	50.57	3.86	289.01	18.61	2.11	22.12	28.09	43.19	455.11	51.62	54.78	1	4	6	1	3	1	52511	5584	3186	350	126	74
20200429_WSU-6_79_04_fix.RCC	N	Jersey	Healthy to Systemic	56.28	84.42	84.42	140.71	42.21	70.35	98.49	56.28	98.49	196.99	42.21	154.78	7	3	5	2	4	8	208	51	33	4	7	5
20200429_WSU-6_81_02_fix.RCC	N	Jersey	Scours to Systemic	47.45	1	68.07	169.98	32.87	1	49.79	30.53	93.35	152.09	148	57.18	1	3	1	1	1	1	22575	1717	1391	104	39	17
20200429_WSU-6_83_08_fix.RCC	N	Jersey	Healthy to Systemic	110.27	44.11	66.16	44.11	110.27	88.21	66.16	22.05	22.05	88.21	110.27	132.32	1	1	2	1	2	2	7	2	10	3	4	4
20200430_WSU-7_46_02_fix.RCC	Y	Jersey	Healthy to Systemic	2.86	22.86	5.72	205.78	28.58	2.86	5.72	100.03	17.15	180.06	100.03	71.45	1	2	5	1	1	2	49242	5127	3110	314	103	52
20200430_WSU-7_50_05_fix.RCC	Y	Jersey	Healthy to Systemic	7.91	271.56	10.55	174.01	13.18	2.64	5.27	84.37	5.27	150.28	116.01	73.82	2	2	2	2	2	1	45577	4844	2830	300	119	39
20200430_WSU-7_80_04_fix.RCC	N	Jersey	Scours to Systemic	27.31	1.57	52.9	113.34	28.88	1	32.5	28.26	62.79	103.61	173.15	71.74	1	1	5	2	1	1	22749	2415	1626	163	60	26
20200430_WSU-7_82_07_fix.RCC	N	Jersey	Scours to Systemic	4.58	27.5	4.58	307.1	32.09	4.58	362.1	36.67	4.58	206.26	50.42	123.76	1	1	1	1	1	1	40255	4295	2331	281	96	25
20200430_WSU-7_95_12_fix.RCC	N	Jersey	Systemic to Scours	68.52	68.52	68.52	137.05	68.52	68.52	68.52	68.52	68.52	68.52	137.05	137.05	1	1	1	1	1	1	2730	368	213	26	10	1
20200506_WSU-8_90_11_fix.RCC	Y	Jersey	Systemic to Healthy	60.59	16.83	53.86	292.85	63.96	3.37	40.39	94.25	131.28	63.96	161.57	124.55	1	3	1	3	1	1	19691	2166	1359	140	71	27
20200506_WSU-8_92_06_fix.RCC	Y	Jersey	Systemic to Healthy	35.12	2.19	116.33	177.79	62.55	1.1	51.58	79.02	95.48	89.99	137.18	104.26	1	1	2	2	1	2	23514	3032	1849	176	63	22
20200506_WSU-8_93_10_fix.RCC	Y	Jersey	Systemic to Scours	29.22	1.79	25.04	198.55	8.35	1	9.54	13.12	35.77	79.9	70.36	228.96	1	1	1	1	1	1	19283	2072	1320	132	53	25
20200506_WSU-8_94_04_fix.RCC	Y	Jersey	Systemic to Healthy	27.52	1.38	42.65	153.75	27.17	1	20.29	22.01	41.96	84.61	154.09	98.71	1	1	1	1	1	1	26883	2926	1861	165	68	30
20200507_WSU-9_173_12_fix.RCC	Y	Jersey	Healthy to Healthy	2.22	41.51	2.96	1014.68	28.91	1	140.82	25.2	3.71	471.39	25.94	105.25	1	3	1	1	1	4	30737	3363	1946	206	71	31
20200507_WSU-9_179_09_fix.RCC	Y	Jersey	Scours to Healthy	35.25	1.02	64.36	146.1	30.65	1	30.14	29.63	67.43	97.57	172.15	76.62	1	1	1	2	1	1	8601	966	547	65	17	15
20200507_WSU-9_183_08_fix.RCC	N	Jersey	Healthy to Healthy	108.78	108.78	108.78	108.78	108.78	108.78	108.78	108.78	108.78	108.78	108.78	108.78	1	1	1	1	1	1	1	1	1	1	1	1
20200507_WSU-9_207_02_fix.RCC	N	Jersey	Healthy to Scours	6.28	6.28	37.67	18.84	12.56	6.28	6.28	175.8	25.11	50.23	156.96	163.24	4	1	3	1	1	2	52212	5471	3136	321	126	47
20200507_WSU-9_209_03_fix.RCC	N	Jersey	Healthy to Systemic	3.38	87.87	6.76	385.26	16.9	3.38	3.38	70.97	3.38	219.67	64.21	91.25	1	1	3	2	1	4	43817	4704	2986	307	116	52
20200507_WSU-9_91_06_fix.RCC	N	Jersey	Systemic to Healthy	82.01	54.67	82.01	54.67	191.36	109.35	54.67	27.34	82.01	82.01	191.36	82.01	3	3	7	1	3	2	189	30	33	9	2	4
20200512_WSU-10_109_09_fix.RCC	N	Jersey	Healthy to Healthy	47.51	47.51	47.51	285.07	47.51	47.51	47.51	47.51	47.51	285.07	47.51	95.02	1	1	1	1	1	1	1538	197	104	8	4	2
20200512_WSU-10_181_08_fix.RCC	N	Jersey	Healthy to Scours	23.43	23.43	23.43	23.43	117.17	23.43	23.43	117.17	23.43	93.74	117.17	117.17	1	1	1	1	1	1	19032	1979	1213	121	43	9
20200514_WSU-11_231_05_fix.RCC	N	Jersey	Scours to Scours	8.38	25.15	92.22	58.69	8.38	25.15	8.38	41.92	33.54	50.3	435.96	58.69	1	1	1	1	4	1	15522	1683	1034	110	46	17
20200514_WSU-11_243_10_fix.RCC	Y	Jersey	Healthy to Healthy	11.19	44.77	11.19	436.5	11.19	11.19	44.77	55.96	11.19	190.27	67.15	100.73	1	1	1	1	1	1	7275	823	529	59	14	10
20200514_WSU-11_249_04_fix.RCC	Y	Jersey	Healthy to Healthy	8.57	51.45	6.56	224.96	8.57	1	11.1	15.64	11.1	329.36	80.7	48.42	1	1	2	1	1	1	27535	2932	1675	188	71	28
20200514_WSU-11_251_01_fix.RCC	N	Jersey	Scours to Healthy	17.22	34.44	17.22	223.88	17.22	17.22	34.44	68.88	34.44	120.55	103.33	103.33	1	1	1	1	3	1	7612	886	563	53	18	11
20200514_WSU-11_267_09_fix.RCC	Y	Jersey	Healthy to Scours	49.23	1	23.68	236.29	24.46	1	23.99	10.82	74.16	141.74	51.43	176.55	1	4	1	1	1	3	6184	696	401	47	16	7
20200515_WSU-12_159_09_fix.RCC	Y	Jersey	Healthy to Healthy	2.19	238.62	2.19	372.16	4.38	2.19	8.76	17.51	15.32	192.65	74.43	89.76	1	1	1	1	1	1	13023	1421	834	73	24	12
20200515_WSU-12_241_01_fix.RCC	Y	Jersey	Healthy to Scours	1	48.04	2.03	341	13.53	2.71	26.39	27.74	37.21	330.18	43.98	88.63	1	2	3	2	1	2	39583	4176	2435	247	102	39
20200515_WSU-12_257_06_fix.RCC	N	Jersey	Healthy to Healthy	54.39	54.39	54.39	54.39	54.39	54.39	54.39	108.78	217.55	108.78	217.55	54.39	1	1	1	1	1	1	5216	539	361	30	11	4
20200515_WSU-12_261_02_fix.RCC	Y	Jersey	Healthy to Healthy	6.9	13.8	20.7	300.13	10.35	3.45	6.9	20.7	10.35	162.14	100.04	79.34	1	1	1	1	1	1	20347	2244	1505	117	55	16
20200515_WSU-12_263_03_fix.RCC	Y	Jersey	Scours to Healthy	26.75	2.33	55.82	82.57	18.61	1.16	19.77	63.96	48.84	88.38	129.09	112.81	1	4	1	3	1	1	25430	3796	2318	235	78	55
20200515_WSU-12_265_05_fix.RCC	Y	Jersey	Healthy to Scours	15.71	1	83.33	69.41	20.49	1	31.97	49.41	39.72	155.92	214.13	38.55	1	1	6	2	1	5	27152	3989	2400	240	71	56
20200520_WSU-13_139_01_fix.RCC	Y	Jersey	Scours to Healthy	6.65	59.89	6.65	339.37	19.96	6.65	13.31	26.62	6.65	173.01	93.16	79.85	1	1	1	1	1	1	20814	2000	1314	154	49	13
20200520_WSU-13_141_08_fix.RCC	Y	Jersey	Scours to Healthy	8.23	139.89	8.23	353.83	16.46	8.23	49.37	24.69	32.91	288	49.37	90.51	1	1	1	1	1	1	13680	1450	942	112	37	12
20200520_WSU-13_157_04_fix.RCC	N	Jersey	Scours to Healthy	1.28	31.91	17.87	190.19	3.83	1.28	6.38	16.59	11.49	148.07	123.81	70.2	1	1	2	1	1	1	32740	3093	1887	214	78	24
20200520_WSU-13_171_07_fix.RCC	N	Jersey	Healthy to Healthy	75.42	150.84	150.84	75.42	452.52	226.26	75.42	75.42	150.84	75.42	75.42	226.26	1	1	5	2	5	1	6	6	3	2	1	1
20200521_WSU-14_137_04_fix.RCC	N	Jersey	Scours to Healthy	4.64	252.13	7.73	247.49	20.11	1.55	21.66	37.12	10.83	278.43	71.15	64.97	1	2	1	1	1	1	37045	3876	2377	268	97	33
20200521_WSU-14_151_02_fix.RCC	Y	Jersey	Healthy to Scours	1.71	15.37	1.71	583.97	11.95	3.42	66.59	23.91	1.71	285.16	30.74	146.85	1	1	2	1	1	3	17148	1843	1086	129	39	22
20200521_WSU-14_313_09_fix.RCC	Y	Jersey	Healthy to Healthy	6.83	20.48	6.83	279.83	13.65	6.83	34.13	27.3	6.83	150.15	54.6	156.98	1	1	1	1	1	1	12110	1328	751	65	36	10
20200528_WSU-17B_317_03_fix.RCC	N	Jersey	Healthy to Healthy	28.78	28.78	28.78	143.89	57.56	28.78	57.56	86.33	115.11	86.33	57.56	259	2	5	4	5	6	1	4	2	3	2	1	2
20200528_WSU-17B_345_07_fix.RCC	Y	Jersey	Scours to Healthy	9.01	27.03	27.03	783.81	54.06	9.01	594.62	18.02	9.01	198.21	72.07	90.09	1	1	1	1	1	1	5907	714	433	36	14	4
20200528_WSU-17B_355_12_fix.RCC	N	Jersey	Healthy to Healthy	17.58	3.52	73.84	161.75	49.23	3.52	38.68	35.16	52.75	130.11	175.82	56.26	1	1	1	1	1	1	1725	233	133	16	4	2
20200528_WSU-17B_361_11_fix.RCC	N	Jersey	Healthy to Healthy	75.42	75.42	75.42	527.94	75.42	75.42	150.84	150.84	75.42	226.26	75.42	75.42	1	1	1	1	1	1	789	93	66	9	1	2
20200529_WSU-19_323_07_fix.RCC	N	Jersey	Healthy to Scours	29.53	29.53	147.63	59.05	88.58	29.53	29.53	265.74	59.05	59.05	147.63	147.63	1	1	1	1	1	1	2258	356	217	33	8	4
20200529_WSU-19_349_04_fix.RCC	Y	Jersey	Healthy to Healthy	22.57	30.09	15.04	519.02	15.04	7.52	15.04	45.13	7.52	203.1	52.65	120.35	1	1	1	1	1	1	6787	733	380	54	15	6
20200529_WSU-19_359_05_fix.RCC	Y	Jersey	Healthy to Healthy	8.05	16.11	24.16	169.12	16.11	8.05	8.05	48.32	16.11	225.5	88.59	64.43	1	1	1	1	1	1	14840	1643	996	103	39	17
20200529_WSU-19_363_06_fix.RCC	N	Jersey	Healthy to Healthy	47.51	47.51	47.51	475.12	47.51	47.51	47.51	47.51	47.51	285.07	47.51	95.02	1	1	1	1	1	1	2406	283	174	19	3	1
20200529_WSU-19_365_01_fix.RCC	Y	Jersey	Scours to Healthy	4.4	4.4	61.58	74.78	48.39	4.4	26.39	175.96	101.18	61.58	158.36	131.97	1	4	4	1	2	1	19554	2363	1535	160	51	25
20200529_WSU-19_429_12_fix.RCC	N	Jersey	Healthy to Scours	12.27	355.95	24.55	220.94	12.27	12.27	12.27	12.27	36.82	355.95	73.65	49.1	1	1	1	1	1	1	2548	262	187	27	7	2
20200529_WSU-19_443_11_fix.RCC	Y	Jersey	Scours to Healthy	12.57	25.14	12.57	439.95	50.28	12.57	188.55	12.57	12.57	226.26	50.28	113.13	1	1	1	1	1	1	6861	771	446	37	14	7
20200529_WSU-19_447_09_fix.RCC	Y	Jersey	Healthy to Healthy	19.33	19.33	19.33	270.66	19.33	9.67	9.67	96.66	19.33	144.99	48.33	183.66	1	1	1	1	1	1	11513	1211	692	87	29	16
20200529_WSU-19_453_10_fix.RCC	N	Jersey	Scours to Healthy	16.25	146.24	16.25	276.23	16.25	16.25	16.25	48.75	16.25	194.99	81.24	81.24	1	1	1	1	1	1	5154	585	358	37	15	4
20200602_WSU-20_425_04_fix.RCC	Y	Jersey	Scours to Scours	6.86	171.45	13.72	466.35	6.86	6.86	27.43	6.86	6.86	260.61	48.01	102.87	1	1	1	1	1	1	6024	645	379	37	15	6
20200602_WSU-20_435_02_fix.RCC	Y	Jersey	Scours to Scours	22.84	11.42	68.52	34.26	34.26	11.42	22.84	159.89	34.26	45.68	205.57	137.05	1	1	1	1	1	1	17940	1929	1107	111	43	22
20200602_WSU-20_437_08_fix.RCC	Y	Jersey	Scours to Healthy	6.44	38.65	6.44	315.62	6.44	6.44	70.85	109.5	6.44	276.97	45.09	103.06	1	1	1	1	1	1	14959	1626	1003	88	35	14
20200602_WSU-20_439_07_fix.RCC	N	Jersey	Healthy to Scours	18.13	108.78	18.13	163.16	18.13	18.13	36.26	108.78	18.13	163.16	72.52	108.78	1	2	1	1	1	1	4404	539	322	33	10	8
20200602_WSU-20_441_05_fix.RCC	N	Jersey	Healthy to Scours	16.36	16.36	16.36	32.72	32.72	16.36	81.79	49.08	32.72	49.08	229.02	114.51	1	1	1	1	1	1	7540	803	457	49	26	7
20200602_WSU-20_455_01_fix.RCC	Y	Jersey	Healthy to Healthy	1	17.55	1.95	388.92	2.92	1	12.67	18.52	4.87	318.74	48.74	82.85	1	1	2	3	1	1	40855	4323	2679	284	95	47
20200602_WSU-20_459_10_fix.RCC	Y	Jersey	Healthy to Healthy	8.52	59.65	8.52	349.38	17.04	8.52	34.09	76.69	8.52	170.43	68.17	110.78	1	1	1	1	1	1	9969	1125	601	72	27	7
20200603_WSU-21_375_08_fix.RCC	N	Jersey	Scours to Healthy	68.52	68.52	68.52	68.52	68.52	68.52	68.52	274.1	68.52	68.52	137.05	137.05	1	1	1	1	1	1	1831	219	124	8	2	1
20200603_WSU-21_379_12_fix.RCC	Y	Jersey	Scours to Healthy	12.09	72.55	24.18	314.38	24.18	24.18	36.28	84.64	12.09	157.19	84.64	96.73	1	1	1	1	1	1	13268	1321	834	94	32	4
20200603_WSU-21_403_10_fix.RCC	Y	Jersey	Healthy to Healthy	3.73	26.1	3.73	443.78	3.73	3.73	14.92	22.38	11.19	350.55	44.75	82.04	1	2	2	2	1	1	21355	2238	1291	118	50	10
20200603_WSU-21_431_03_fix.RCC	Y	Jersey	Scours to Healthy	5.88	5.88	11.76	135.2	17.64	5.88	5.88	70.54	17.64	94.05	211.62	64.66	1	1	1	3	1	1	11735	1347	867	79	27	17
20200603_WSU-21_449_02_fix.RCC	Y	Jersey	Scours to Healthy	12.1	38.61	5.12	655.5	29.31	1	48.85	19.07	30.7	277.74	28.38	163.29	1	1	1	2	1	1	25950	2503	1511	142	66	29
20200604_WSU-22_367_02_fix.RCC	Y	Jersey	Scours to Healthy	7.51	22.53	7.51	172.7	7.51	7.51	7.51	165.19	7.51	142.67	120.14	75.09	1	1	1	1	1	1	22872	2287	1384	151	65	24
20200604_WSU-22_373_10_fix.RCC	N	Jersey	Healthy to Healthy	18.02	18.02	18.02	180.19	54.06	18.02	18.02	72.07	54.06	90.09	72.07	198.21	1	1	1	1	1	1	10702	1117	597	73	25	11
20200604_WSU-22_381_03_fix.RCC	Y	Jersey	Scours to Healthy	10.65	10.65	10.65	564.71	31.96	10.65	213.1	74.58	10.65	202.44	74.58	85.24	1	1	1	1	1	1	13822	1420	783	80	33	11
20200604_WSU-22_383_12_fix.RCC	N	Jersey	Scours to Healthy	108.78	108.78	108.78	108.78	108.78	108.78	108.78	108.78	108.78	108.78	108.78	108.78	1	1	1	1	1	1	1	1	1	1	1	1
20200604_WSU-22_401_05_fix.RCC	N	Jersey	Healthy to Healthy	31.81	31.81	31.81	540.7	31.81	31.81	31.81	31.81	31.81	254.45	31.81	159.03	1	1	1	1	1	1	1370	164	105	11	3	1
20200605_WSU-23_369_02_fix.RCC	Y	Jersey	Healthy to Healthy	10.59	8.47	6.35	650.13	48.71	2.12	55.06	52.94	6.35	237.18	46.59	116.47	2	1	2	4	1	1	52130	5544	3147	359	117	43
20200605_WSU-23_377_03_fix.RCC	Y	Jersey	Scours to Healthy	16.01	8.01	8.01	160.12	24.02	8.01	8.01	96.07	8.01	152.12	88.07	96.07	3	1	1	1	1	1	21100	2268	1335	127	54	18
20200605_WSU-23_399_01_fix.RCC	Y	Jersey	Scours to Healthy	3.3	188.03	13.2	343.07	13.2	9.9	19.79	79.17	9.9	168.24	62.68	122.06	4	1	2	1	1	1	40301	4372	2679	287	88	49
20200429_WSU-6_60_11_fix.RCC	N	Holstein	Healthy to Scours	30.81	246.49	215.68	154.06	184.87	215.68	215.68	92.43	215.68	30.81	338.93	123.25	2	2	1	1	5	3	165	34	59	12	5	5
20200429_WSU-6_61_07_fix.RCC	Y	Holstein	Healthy to Healthy	1.85	161.06	1.85	915.47	5.55	1	12.03	37.95	4.63	149.95	58.32	147.18	1	3	1	1	2	5	39849	4538	2789	297	116	47
20200429_WSU-6_64_06_fix.RCC	N	Holstein	Healthy to Scours	37.71	37.71	37.71	37.71	75.42	37.71	37.71	37.71	37.71	75.42	113.13	150.84	2	1	1	1	1	1	78	9	16	1	1	4
20200429_WSU-6_68_12_fix.RCC	N	Holstein	Systemic to Scours	209.51	89.79	179.58	119.72	89.79	89.79	29.93	149.65	119.72	89.79	119.72	119.72	3	1	5	1	3	2	186	56	44	11	5	1
20200429_WSU-6_84_05_fix.RCC	N	Holstein	Healthy to Healthy	49.67	149.02	74.51	99.35	49.67	173.86	74.51	24.84	74.51	74.51	173.86	99.35	1	2	5	1	6	2	70	30	27	4	1	3
20200430_WSU-7_62_08_fix.RCC	Y	Holstein	Systemic to Healthy	24.26	1	47.75	119.18	17.28	1	35.33	13	35.91	142.47	100.74	89.67	1	1	3	1	1	1	8657	1036	540	67	15	5
20200430_WSU-7_71_01_fix.RCC	Y	Holstein	Systemic to Healthy	6.85	47.97	13.7	383.73	6.85	6.85	20.56	41.11	13.7	342.62	68.52	54.82	1	1	1	1	1	1	27062	2887	1629	171	73	18
20200430_WSU-7_73_06_fix.RCC	Y	Holstein	Healthy to Scours	4.32	13.84	6.05	161.73	10.38	1	6.92	19.03	11.24	275.89	85.62	54.49	1	3	1	2	2	1	38933	3880	2456	284	111	45
20200430_WSU-7_85_03_fix.RCC	Y	Holstein	Healthy to Systemic	25.03	1.79	76.29	81.06	16.09	1	29.2	39.34	35.16	120.39	157.34	67.94	1	5	1	2	1	4	20735	2146	1395	146	40	27
20200430_WSU-7_87_10_fix.RCC	Y	Holstein	Healthy to Systemic	23.73	23.73	39.55	23.73	55.37	7.91	47.46	261.05	15.82	39.55	205.67	158.21	1	1	1	2	1	1	40694	4303	2670	262	90	39
20200430_WSU-7_88_09_fix.RCC	N	Holstein	Scours to Systemic	8.26	4.13	24.78	99.14	12.39	4.13	4.13	111.53	4.13	128.06	128.06	78.49	1	4	5	1	1	1	40228	4268	2454	284	88	40
20200430_WSU-7_97_11_fix.RCC	Y	Holstein	Systemic to Scours	36.55	13.47	21.16	138.5	9.62	1.92	21.16	30.78	82.72	117.34	146.2	75.02	1	1	1	1	1	1	12213	1388	844	83	29	14
20200506_WSU-8_101_07_fix.RCC	Y	Holstein	Healthy to Healthy	6.87	13.73	13.73	233.41	13.73	20.6	34.33	130.44	13.73	89.25	123.57	116.71	1	1	1	1	1	1	27246	2970	1758	199	68	30
20200506_WSU-8_103_08_fix.RCC	N	Holstein	Healthy to Healthy	5.37	42.94	10.74	80.52	5.37	16.1	16.1	96.63	10.74	107.36	85.89	139.57	1	2	1	1	1	1	37414	3948	2324	222	90	48
20200506_WSU-8_105_09_fix.RCC	Y	Holstein	Healthy to Healthy	10.46	73.21	10.46	282.39	41.83	10.46	41.83	115.05	10.46	156.88	52.29	156.88	2	2	1	1	1	1	15951	1783	1118	108	53	11
20200506_WSU-8_107_02_fix.RCC	N	Holstein	Scours to Healthy	2.27	40.81	9.07	222.21	31.74	2.27	115.64	63.49	6.8	90.7	90.7	156.45	1	3	3	1	1	1	49577	5223	3159	301	130	48
20200506_WSU-8_113_12_fix.RCC	Y	Holstein	Scours to Healthy	4.46	80.26	4.46	271.98	8.92	4.46	35.67	49.05	8.92	133.76	98.09	98.09	1	1	1	1	2	1	14476	1590	940	98	35	15
20200506_WSU-8_115_03_fix.RCC	Y	Holstein	Healthy to Healthy	3.33	14.41	7.76	223.91	9.98	1.11	8.87	34.36	15.52	199.52	83.13	77.59	1	2	1	1	1	3	37352	3999	2577	283	85	39
20200507_WSU-9_117_05_fix.RCC	N	Holstein	Scours to Healthy	23.88	59.7	71.64	119.41	83.58	47.76	23.88	11.94	35.82	107.46	83.58	143.29	3	5	7	3	7	5	19	11	9	1	11	6
20200507_WSU-9_199_10_fix.RCC	N	Holstein	Healthy to Healthy	11.27	101.4	11.27	450.65	11.27	11.27	90.13	11.27	45.07	281.66	101.4	45.07	1	1	1	1	1	1	3355	416	264	24	14	5
20200507_WSU-9_96_04_fix.RCC	N	Holstein	Systemic to Healthy	46.94	109.53	109.53	46.94	125.17	78.23	156.46	46.94	78.23	109.53	93.88	125.17	2	3	4	1	4	6	14	22	14	5	7	3
20200507_WSU-9_98_11_fix.RCC	Y	Holstein	Systemic to Healthy	19.39	15.08	45.24	168.05	34.47	2.15	19.39	51.71	30.16	96.95	118.49	112.03	1	1	1	1	1	1	9833	1110	696	79	20	15
20200512_WSU-10_187_01_fix.RCC	N	Holstein	Healthy to Healthy	2.77	11.1	5.55	144.29	2.77	2.77	5.55	80.47	8.32	205.34	61.05	102.67	1	1	1	1	1	5	38594	4106	2440	249	102	40
20200512_WSU-10_189_03_fix.RCC	Y	Holstein	Healthy to Healthy	7.02	18.71	37.42	56.12	18.71	2.34	25.72	126.28	23.39	86.52	159.02	93.54	1	1	1	1	1	2	28973	4046	2413	279	83	58
20200512_WSU-10_191_04_fix.RCC	Y	Holstein	Healthy to Healthy	3.6	5.41	5.41	474.05	27.04	3.6	21.63	46.86	1.8	266.77	59.48	81.11	2	5	1	1	1	1	35993	4023	2492	265	91	35
20200512_WSU-10_1977_06_fix.RCC	Y	Holstein	Healthy to Scours	5.6	72.75	5.6	145.5	11.19	5.6	22.38	33.58	5.6	190.27	67.15	100.73	1	1	1	1	1	1	14508	1702	1092	118	45	16
20200512_WSU-10_217_10_fix.RCC	N	Holstein	Healthy to Healthy	20.95	20.95	20.95	209.49	20.95	20.95	20.95	62.85	20.95	146.64	83.79	104.74	1	1	1	1	1	1	2919	372	221	22	9	3
20200514_WSU-11_219_03_fix.RCC	N	Holstein	Healthy to Healthy	12.78	76.7	12.78	357.95	12.78	12.78	76.7	12.78	12.78	140.62	89.49	102.27	1	1	1	1	1	1	4345	485	237	31	13	4
20200514_WSU-11_227_02_fix.RCC	Y	Holstein	Scours to Healthy	4.18	5.58	9.76	182.68	4.18	4.18	15.34	29.29	33.47	252.41	64.15	79.49	1	2	1	1	1	2	21188	2340	1414	146	51	27
20200514_WSU-11_235_11_fix.RCC	N	Holstein	Healthy to Healthy	59.86	59.86	59.86	59.86	59.86	59.86	59.86	119.72	59.86	59.86	119.72	179.58	1	1	1	1	1	1	2203	245	149	13	2	3
20200514_WSU-11_237_07_fix.RCC	Y	Holstein	Healthy to Healthy	5.12	25.58	5.12	194.41	15.35	5.12	51.16	30.7	35.81	455.32	30.7	92.09	1	1	1	1	1	1	5644	757	453	32	11	7
20200515_WSU-12_121_11_fix.RCC	N	Holstein	Healthy to Healthy	108.78	108.78	108.78	108.78	108.78	108.78	108.78	108.78	108.78	108.78	108.78	108.78	1	1	1	1	1	1	1388	183	74	12	1	2
20200515_WSU-12_229_04_fix.RCC	N	Holstein	Scours to Healthy	22.57	22.57	22.57	270.79	22.57	22.57	90.26	157.96	22.57	45.13	180.53	157.96	1	1	1	1	1	1	12277	1434	882	90	43	18
20200515_WSU-12_259_07_fix.RCC	Y	Holstein	Scours to Healthy	5.12	10.24	5.12	281.73	30.73	5.12	25.61	25.61	5.12	291.97	71.71	61.47	1	1	1	1	1	1	5105	602	342	37	22	3
20200520_WSU-13_119_03_fix.RCC	Y	Holstein	Healthy to Healthy	4.52	3.02	9.05	164.35	9.05	1.51	9.05	21.11	13.57	224.66	105.54	54.28	1	1	1	1	3	1	34740	3675	2389	257	88	21
20200520_WSU-13_123_11_fix.RCC	N	Holstein	Healthy to Healthy	29.93	29.93	29.93	508.82	119.72	29.93	29.93	59.86	29.93	119.72	89.79	119.72	1	1	1	1	1	1	3504	363	254	20	4	1
20200520_WSU-13_127_12_fix.RCC	N	Holstein	Healthy to Healthy	25.79	77.38	25.79	541.66	103.17	25.79	51.59	103.17	25.79	128.97	77.38	128.97	1	1	1	1	1	1	6325	747	488	48	8	9
20200520_WSU-13_129_10_fix.RCC	Y	Holstein	Healthy to Healthy	10.38	10.38	10.38	207.53	31.13	10.38	41.51	41.51	10.38	124.52	83.01	124.52	1	1	1	1	1	1	12351	1331	788	81	31	7
20200520_WSU-13_131_06_fix.RCC	Y	Holstein	Healthy to Scours	41.05	4.71	11.44	140.65	10.09	1	24.9	12.79	59.89	141.32	113.73	80.08	1	1	1	1	1	1	16350	1746	1106	121	35	23
20200520_WSU-13_133_09_fix.RCC	Y	Holstein	Scours to Healthy	6.01	60.06	6.01	510.53	36.04	6.01	84.09	12.01	6.01	198.21	60.06	108.11	1	1	1	1	1	1	6643	753	473	52	15	8
20200521_WSU-14_125_01_fix.RCC	Y	Holstein	Healthy to Healthy	11.84	112.44	11.84	313.65	17.75	5.92	23.67	136.11	5.92	136.11	59.18	159.78	1	1	1	1	3	1	32832	3423	2104	208	71	47
20200521_WSU-14_271_10_fix.RCC	N	Holstein	Scours to Healthy	27.79	27.79	27.79	388.99	27.79	27.79	55.57	27.79	27.79	138.93	111.14	83.36	1	1	1	1	1	1	2118	251	130	14	2	5
20200521_WSU-14_273_08_fix.RCC	Y	Holstein	Healthy to Healthy	7.22	7.22	54.15	119.13	25.27	3.61	36.1	57.76	46.93	108.3	205.76	57.76	1	1	2	1	1	1	22053	2270	1272	130	65	21
20200521_WSU-14_275_05_fix.RCC	Y	Holstein	Healthy to Healthy	3.58	25.05	3.58	132.41	7.16	10.74	21.47	85.89	10.74	93.05	107.36	128.83	1	3	2	2	1	3	38446	4198	2814	263	106	46
20200521_WSU-14_287_07_fix.RCC	Y	Holstein	Healthy to Scours	38.2	1.18	37.41	124.59	7.64	1	31.54	11.56	51.71	124.39	123.41	83.84	1	1	1	1	1	1	8154	950	542	53	22	6
20200521_WSU-14_301_06_fix.RCC	Y	Holstein	Healthy to Healthy	11.42	57.1	11.42	239.83	22.84	11.42	148.47	34.26	11.42	137.05	91.37	102.79	1	1	1	1	1	1	8158	927	643	74	28	9
20200527_WSU-16_277_08_fix.RCC	Y	Holstein	Healthy to Healthy	3.12	12.48	6.24	502.48	9.36	3.12	3.12	24.97	56.18	393.25	49.94	65.54	1	1	1	1	1	2	11122	1303	851	83	43	15
20200527_WSU-16_281_05_fix.RCC	Y	Holstein	Healthy to Healthy	1.02	80.89	2.05	479.21	4.1	1.02	7.17	27.65	7.17	121.85	70.65	149.5	1	1	1	1	1	1	34774	3766	2214	249	83	30
20200527_WSU-16_283_12_fix.RCC	N	Holstein	Healthy to Scours	108.78	108.78	108.78	108.78	108.78	108.78	108.78	108.78	108.78	108.78	108.78	108.78	1	1	1	1	1	1	2	1	1	1	1	1
20200527_WSU-16_285_02_fix.RCC	N	Holstein	Healthy to Healthy	15.99	47.96	47.96	15.99	111.91	15.99	15.99	351.71	31.97	15.99	335.72	239.8	2	1	4	1	1	1	40844	4334	2462	250	101	36
20200527_WSU-16_289_09_fix.RCC	Y	Holstein	Healthy to Scours	8.07	88.78	16.14	298.63	16.14	8.07	24.21	80.71	8.07	96.85	137.21	96.85	1	1	3	1	1	1	15334	1785	1095	112	37	24
20200527_WSU-16_291_03_fix.RCC	Y	Holstein	Scours to Healthy	4.71	21.97	10.98	224.36	18.83	1.57	14.12	43.93	3.14	114.53	130.22	86.29	1	1	1	1	1	2	36053	3781	2188	205	71	37
20200527_WSU-16_297_07_fix.RCC	N	Holstein	Healthy to Healthy	19.71	39.43	19.71	236.56	19.71	19.71	19.71	19.71	19.71	137.99	118.28	78.85	1	1	1	1	1	1	5974	677	329	35	13	2
20200527_WSU-16_299_01_fix.RCC	Y	Holstein	Healthy to Healthy	7.88	7.88	3.94	335.02	15.77	3.94	23.65	39.41	3.94	193.13	51.24	130.06	1	1	1	1	2	1	23926	2683	1878	195	80	26
20200527_WSU-16_303_04_fix.RCC	Y	Holstein	Scours to Healthy	10.68	10.68	10.68	224.32	21.36	10.68	10.68	85.45	21.36	256.36	42.73	117.5	1	1	1	1	1	2	8504	1017	697	69	29	10
20200527_WSU-16_305_11_fix.RCC	N	Holstein	Scours to Scours	108.78	108.78	108.78	108.78	108.78	108.78	108.78	108.78	108.78	108.78	108.78	108.78	1	1	1	1	1	1	1	1	1	1	1	1
20200528_WSU-17B_327_10_fix.RCC	N	Holstein	Healthy to Scours	108.78	108.78	108.78	108.78	108.78	108.78	108.78	108.78	108.78	108.78	108.78	108.78	1	1	1	1	1	1	3035	380	211	25	9	3
20200528_WSU-17B_329_06_fix.RCC	N	Holstein	Scours to Healthy	108.78	108.78	108.78	108.78	108.78	108.78	108.78	108.78	108.78	108.78	108.78	108.78	1	1	1	1	1	1	2	2	1	1	1	1
20200528_WSU-17B_335_02_fix.RCC	Y	Holstein	Healthy to Scours	1.63	49.69	5.7	461.07	2.44	2.44	11.4	15.48	8.15	603.63	51.32	41.55	1	1	2	1	1	1	27703	3010	1728	200	92	24
20200528_WSU-17B_337_08_fix.RCC	Y	Holstein	Healthy to Scours	2.98	21.86	1.99	264.34	9.94	4.97	12.92	24.84	46.71	206.7	64.59	96.39	1	1	2	1	1	1	22549	2452	1537	170	61	18
20200528_WSU-17B_339_09_fix.RCC	N	Holstein	Healthy to Scours	68.52	68.52	68.52	342.62	68.52	68.52	68.52	68.52	68.52	274.1	68.52	68.52	1	1	1	1	1	1	2738	342	207	19	7	4
20200528_WSU-17B_353_04_fix.RCC	N	Holstein	Healthy to Healthy	108.78	326.33	435.1	108.78	217.55	326.33	108.78	326.33	108.78	108.78	108.78	108.78	1	4	4	3	6	1	18	6	3	3	2	1
20200529_WSU-19_325_08_fix.RCC	N	Holstein	Healthy to Scours	59.86	59.86	59.86	59.86	59.86	59.86	59.86	119.72	59.86	59.86	179.58	119.72	1	1	1	1	1	1	5953	615	363	43	15	7
20200529_WSU-19_331_03_fix.RCC	Y	Holstein	Scours to Healthy	21.31	42.62	21.31	63.93	85.24	21.31	63.93	404.89	63.93	21.31	404.89	149.17	1	2	2	1	1	1	20577	2184	1297	164	58	31
20200529_WSU-19_341_02_fix.RCC	Y	Holstein	Healthy to Scours	27.67	12.3	12.3	227.51	22.55	1.02	36.89	10.25	32.79	171.15	40.99	183.45	1	1	1	1	1	1	10901	1143	717	77	29	14
20200602_WSU-20_413_12_fix.RCC	N	Holstein	Scours to Healthy	86.33	86.33	86.33	86.33	86.33	86.33	86.33	86.33	86.33	86.33	172.67	86.33	1	1	1	1	1	1	1228	141	80	11	2	1
20200602_WSU-20_419_09_fix.RCC	N	Holstein	Healthy to Healthy	15.18	30.36	75.9	30.36	75.9	15.18	30.36	364.3	15.18	15.18	349.12	242.87	1	1	5	1	1	1	32110	3419	1942	206	81	42
20200602_WSU-20_421_03_fix.RCC	Y	Holstein	Healthy to Healthy	7.51	150.24	15.02	255.41	22.54	7.51	15.02	82.63	7.51	172.78	45.07	165.27	1	1	1	1	1	1	11893	1262	744	73	31	9
20200603_WSU-21_389_09_fix.RCC	N	Holstein	Healthy to Healthy	108.78	108.78	108.78	108.78	108.78	108.78	108.78	217.55	108.78	108.78	108.78	108.78	1	1	1	1	1	1	692	97	67	5	1	1
20200603_WSU-21_397_11_fix.RCC	N	Holstein	Scours to Healthy	24.27	24.27	24.27	97.09	48.55	24.27	24.27	24.27	72.82	145.64	364.09	24.27	1	1	1	1	1	1	2504	287	167	6	9	3
20200603_WSU-21_409_06_fix.RCC	Y	Holstein	Healthy to Scours	15.84	37.65	24.93	268.76	14.02	1	37.91	16.36	30.64	156.58	105.17	78.16	1	1	1	1	1	1	8276	839	536	65	23	7
20200603_WSU-21_415_01_fix.RCC	Y	Holstein	Healthy to Healthy	4.36	30.54	17.45	183.22	26.17	4.36	8.72	130.87	4.36	74.16	104.7	165.77	1	1	1	1	1	1	39208	4114	2323	267	100	46
20200604_WSU-22_387_04_fix.RCC	Y	Holstein	Healthy to Healthy	4.53	18.14	13.6	190.45	13.6	4.53	13.6	113.36	4.53	131.5	77.09	126.97	1	1	2	1	1	1	38856	4074	2399	236	94	28
20200604_WSU-22_393_11_fix.RCC	Y	Holstein	Scours to Healthy	5.54	55.42	5.54	288.2	22.17	5.54	44.34	27.71	11.08	149.64	77.59	110.85	1	1	1	1	1	1	10256	1194	719	64	25	7
20200604_WSU-22_395_08_fix.RCC	Y	Holstein	Healthy to Healthy	5.46	49.18	10.93	185.79	16.39	5.46	27.32	71.04	5.46	158.47	92.89	87.43	1	1	1	1	1	1	18348	1880	1120	133	44	20
20200429_WSU-6_77_09_fix.RCC	N	Crossbreed	Systemic to Healthy	14.73	29.46	44.2	36.83	73.66	7.37	22.1	390.41	88.39	29.46	257.82	169.42	1	1	3	1	1	3	49529	5345	3161	309	105	67
20200506_WSU-8_89_05_fix.RCC	N	Crossbreed	Healthy to Systemic	2.64	26.42	1.76	192.88	7.93	1	14.09	31.71	19.38	256.29	68.7	73.1	1	1	1	2	1	4	49281	5163	3125	309	98	46
20200506_WSU-8_99_01_fix.RCC	N	Crossbreed	Systemic to Healthy	3.18	25.45	3.18	229.03	19.09	3.18	22.27	85.89	15.91	89.07	133.6	108.16	1	1	3	1	1	2	52600	5516	3298	296	121	49
20200507_WSU-9_177_07_fix.RCC	N	Crossbreed	Scours to Healthy	37.71	37.71	37.71	226.26	37.71	37.71	37.71	226.26	37.71	37.71	150.84	226.26	1	1	1	1	1	1	7243	898	573	42	22	8
20200507_WSU-9_205_01_fix.RCC	N	Crossbreed	Healthy to Healthy	1.55	13.95	3.1	339.35	1.55	3.1	7.75	38.74	3.1	291.31	35.64	123.96	1	3	1	1	1	2	39299	4238	2514	258	76	48
20200512_WSU-10_193_11_fix.RCC	N	Crossbreed	Healthy to Healthy	11.33	19.82	22.65	472.84	8.49	2.83	33.98	65.12	8.49	212.36	59.46	101.93	1	1	1	1	1	1	32102	3438	2008	196	90	34
20200512_WSU-10_195_12_fix.RCC	N	Crossbreed	Healthy to Healthy	108.78	108.78	108.78	108.78	108.78	108.78	108.78	326.33	108.78	108.78	108.78	108.78	1	1	1	1	1	1	4424	521	267	35	8	6
20200512_WSU-10_211_02_fix.RCC	N	Crossbreed	Healthy to Scours	6.84	198.23	13.67	170.88	34.18	6.84	6.84	177.72	6.84	68.35	211.9	88.86	1	2	1	1	1	1	45624	4687	2820	308	118	52
20200512_WSU-10_213_05_fix.RCC	N	Crossbreed	Healthy to Healthy	11.97	23.94	23.94	293.32	23.94	5.99	11.97	173.6	5.99	71.83	119.72	149.65	1	1	4	1	1	1	46880	4872	2884	314	118	35
20200512_WSU-10_215_07_fix.RCC	N	Crossbreed	Healthy to Healthy	13.84	27.67	13.84	83.01	13.84	13.84	13.84	13.84	13.84	124.52	124.52	83.01	1	1	1	1	1	1	4486	496	347	34	10	1
20200514_WSU-11_223_12_fix.RCC	N	Crossbreed	Healthy to Healthy	23.76	23.76	23.76	403.85	47.51	23.76	23.76	47.51	23.76	380.1	71.27	47.51	1	1	1	1	1	1	3132	402	205	21	9	3
20200514_WSU-11_233_06_fix.RCC	N	Crossbreed	Scours to Healthy	8.63	103.57	8.63	371.12	8.63	8.63	8.63	43.15	8.63	224.4	60.41	94.94	1	1	1	1	1	1	3833	480	291	30	8	4
20200514_WSU-11_255_08_fix.RCC	N	Crossbreed	Healthy to Healthy	18.71	18.71	9.35	65.47	18.71	9.35	18.71	93.53	9.35	102.88	102.88	121.59	1	1	1	1	1	2	16511	1813	1023	111	42	20
20200515_WSU-12_145_12_fix.RCC	N	Crossbreed	Healthy to Healthy	5.07	55.81	10.15	608.8	40.59	5.07	65.95	10.15	5.07	284.11	40.59	111.61	1	1	1	1	1	2	12687	1386	867	84	25	12
20200515_WSU-12_147_10_fix.RCC	N	Crossbreed	Healthy to Scours	41.93	3.49	41.05	131.02	20.09	1	27.95	16.6	49.79	131.02	109.18	89.97	1	1	1	1	1	1	1843	223	138	14	7	3
20200515_WSU-12_239_08_fix.RCC	N	Crossbreed	Healthy to Healthy	1.01	3.53	3.53	192.3	24.73	1	4.54	7.57	7.07	391.66	50.47	65.11	1	1	2	1	2	1	12915	1401	890	100	33	17
20200520_WSU-13_163_05_fix.RCC	N	Crossbreed	Scours to Healthy	2.72	10.88	2.72	372.56	2.72	8.16	19.04	19.04	2.72	271.94	54.39	87.02	1	1	1	1	1	1	32194	3157	2126	193	83	14
20200520_WSU-13_165_02_fix.RCC	N	Crossbreed	Scours to Healthy	8.41	8.41	8.41	168.3	8.41	8.41	42.07	58.9	8.41	126.22	75.73	134.64	1	1	1	1	1	1	21755	2385	1421	153	61	29
20200521_WSU-14_167_03_fix.RCC	N	Crossbreed	Scours to Healthy	29.47	1.75	38.21	113.12	20.73	1	19.48	14.73	42.45	102.88	147.34	84.9	1	1	1	1	1	1	14010	1537	1077	101	42	21
20200521_WSU-14_293_11_fix.RCC	N	Crossbreed	Healthy to Healthy	40.07	40.07	40.07	160.29	40.07	40.07	40.07	40.07	40.07	200.37	80.15	80.15	1	1	1	1	1	1	887	135	72	11	3	1
20200521_WSU-14_295_12_fix.RCC	N	Crossbreed	Scours to Healthy	13.36	26.72	13.36	213.72	26.72	13.36	53.43	13.36	13.36	240.44	133.58	40.07	1	1	1	1	1	1	3197	380	198	24	14	3
20200527_WSU-16_307_10_fix.RCC	N	Crossbreed	Scours to Healthy	75.42	75.42	301.68	75.42	75.42	75.42	226.26	75.42	226.26	75.42	226.26	75.42	1	1	1	1	1	2	18	5	2	3	1	6
20200527_WSU-16_309_06_fix.RCC	N	Crossbreed	Healthy to Healthy	59.86	59.86	59.86	59.86	59.86	59.86	59.86	59.86	59.86	59.86	179.58	119.72	1	1	1	1	1	1	2	1	1	1	1	2
20200528_WSU-17B_321_01_fix.RCC	N	Crossbreed	Scours to Scours	1.52	56.24	6.08	226.5	7.6	1.52	6.08	33.44	12.16	269.06	68.41	69.93	1	1	4	1	1	1	36047	3818	2339	237	87	39
20200528_WSU-17B_343_05_fix.RCC	N	Crossbreed	Scours to Healthy	14.01	28.02	28.02	616.45	14.01	14.01	28.02	28.02	14.01	168.12	42.03	182.13	1	1	1	1	1	1	10235	1175	646	74	18	12
20200602_WSU-20_433_06_fix.RCC	N	Crossbreed	Healthy to Healthy	86.33	86.33	86.33	345.34	86.33	86.33	86.33	431.67	86.33	86.33	86.33	172.67	1	1	1	1	1	1	4308	522	306	19	13	9
20200602_WSU-20_451_11_fix.RCC	N	Crossbreed	Scours to Healthy	137.05	68.52	205.57	137.05	68.52	68.52	68.52	68.52	68.52	68.52	68.52	274.1	1	1	1	1	1	2	1609	256	208	16	3	2
20200603_WSU-21_423_05_fix.RCC	N	Crossbreed	Healthy to Healthy	52.74	3.1	80.67	217.18	68.26	3.1	27.92	58.95	124.11	83.77	86.87	176.85	1	1	1	1	1	1	16147	1691	1135	104	44	12
20200603_WSU-21_461_04_fix.RCC	N	Crossbreed	Scours to Healthy	7.61	15.21	7.61	327.06	15.21	7.61	15.21	22.82	38.03	190.15	68.45	98.88	1	1	1	1	1	1	9968	1086	607	63	18	10
20200603_WSU-21_463_07_fix.RCC	N	Crossbreed	Healthy to Scours	108.78	108.78	108.78	108.78	108.78	108.78	108.78	108.78	108.78	108.78	108.78	108.78	1	1	1	1	1	1	1607	226	152	12	3	4
20200604_WSU-22_385_06_fix.RCC	N	Crossbreed	Healthy to Healthy	59.86	59.86	59.86	59.86	59.86	59.86	59.86	119.72	59.86	59.86	119.72	179.58	1	1	1	1	1	1	2238	245	150	16	9	3
20200604_WSU-22_391_09_fix.RCC	N	Crossbreed	Scours to Healthy	108.78	108.78	108.78	108.78	108.78	108.78	108.78	108.78	108.78	108.78	108.78	108.78	1	1	1	1	1	1	669	84	65	3	1	1
20200604_WSU-22_405_01_fix.RCC	N	Crossbreed	Scours to Scours	1	7.51	1	261.55	3.75	1	8.89	4.76	4.88	319.49	52.69	76.46	1	1	2	1	2	1	51611	5400	3238	333	114	57
20200604_WSU-22_407_07_fix.RCC	N	Crossbreed	Scours to Healthy	86.33	86.33	86.33	172.67	86.33	86.33	86.33	172.67	86.33	172.67	86.33	86.33	1	1	1	1	1	1	1095	177	94	8	1	1
